# Supplementary material for: Early Enteral Feeding Improves Tolerance of Parenteral Nutrition in Preterm Newborns
Source: Nutrients. 2021 Oct 29;13(11):3886. doi: 10.3390/nu13113886 (PMC8621891; doi:10.3390/nu13113886)
Supplement: Supplementary file 1 [file nutrients-13-03886-s001.zip]

Archive with 1 entries (1 files):
- nutrients-1407198-supplementary.pdf
